# Supplementary material for: Stabilizing Spatially-Structured Populations through Adaptive Limiter Control
Source: PLoS One. 2014 Aug 25;9(8):e105861. doi: 10.1371/journal.pone.0105861 (PMC4143321; doi:10.1371/journal.pone.0105861)
Supplement: File S1 — Matlab Code for the simulations in this paper. (M) [file pone.0105861.s006.m]

%THIS CODE ACCOMPANIES THE PAPER: Stabilizing spatially structured populations through Adaptive Limiter Control BY PRATHA SAH AND SUTIRTH DEY. arXiv:1307.1917. Accepted in PLoSOne 2014.

%PLEASE DO NOT FORGET TO CITE THE PAPER IF YOU USE THE RESULTS OBTAINED BY THIS SCRIPT FOR A PUBLICATION!!!!!!!

% THIS SCRIPT IS PROVIDED AS IS. We do not in any way guarantee or warrant that this program will perform correctly or meaningfully by any definition imaginable, or give any reasonable results, or that it does not have any bugs, etc, etc. You are using it at your own risk, and we will not be responsible for any use, misuse, abuse, or any other -use of this program; its results, and any other of its effects, including any criminal or legal, commercial (or not) use anybody on Earth, or in the Universe, can think of.

%The above disclaimer statement is plagiarized from Peter Turchin's website (http://www.eeb.uconn.edu/people/turchin/NLTSM.htm). The script is our creation. 


% This script simulates population growth of a two patch metapopulation 
% using stochastic version of Ricker equation. The two subpopulations are coupled with
% symmetric rates of  migration. The script measures the constancy stability (as Fluctuation
%  Index) of the metapopulation after burn-in of 400 time steps

clc

% fi_list stores the average FI value calculated over 100 iterations
fi_list= zeros (11,1);

% se stores the standad error values
se=zeros(11,1);
count=0;

% carrying capacity (k) is set to 30. 
k=30;

%intrinsic growth rate (r) is 3.0
r=3.0; 

% migration rate is 0.3 or 30%
mig=0.3;

% pert is the magnitude of ALC (parameter c)
for pert= 0:0.05:0.5 
    % avg_list stores FI value at each iteration calculated from T=400 till T=500.
    avg_list=zeros(100,1);
    % iterate population growth a 100 times
    for iter=1:100
        % set initial population size for both the subpopulation to be 20
        n1=20;
        n2=20;
        f=0;
        z=0;
        % simulate population growth till 500 time steps
        for t=1:500
            na=n1;
            nb=n2;
            
            if t>400
                z=z+na+nb;   
            end
            
            % this is the noise term (epsilon) which ranges from -0.2 to 0.2
            l1=0.4.*(rand-0.5);
            l2=0.4.*(rand-0.5);
            
            %Calculate N(t+1) for each subpopulation using Ricker equation 
            %with noise associated with intrinsic growth rate
            n1= (n1*exp((r+l1)*(1-(n1./k))));
            n2= (n2*exp((r+l2)*(1-(n2./k))));
            
            % enforce symmetric rate of migration between the subpopulations. Rate = mig
            mig1= (mig*n1);
            mig2= (mig*n2);
            
            % calculate the population size for both the subpopulations after the migration step
            n1=n1-mig1+mig2;
            n2=n2-mig2+mig1;
            
            % implementing stochastic extinction in subpopulations if the population size falls below four.
            % Probability of extinction  = 0.5
            if (n1<=4) && (rand<= 0.5)
                n1=0;  
            end
            
            if (n2<=4) && (rand<= 0.5)
                n2=0;        
            end
            
            % implement reset in control metapopulation (when ALC magnitude, c=0)
            if (pert==0) &&(n1<=0) && (n2<=0)
                n1=8;
                n2=8;
            end
            
            % implement ALC when c > 0
            if (n1<pert*na)
                n1=  (pert* na);
            end
            
            % calculate FI after removing transients (400 time steps)
            if t>400
                f=f+ abs(n1+n2-na-nb);
            end
            
        end
        avg_list(iter,1) = (f./z);
        f=0;
        z=0;
    end
    count=count+1;
    % calculate average FI values over 100 iterations
    fi_list(count,1)= mean(avg_list);
    %calculate standard error for FI calculations
    se(count,1)=std(avg_list)/sqrt(iter);
end

%print FI values and standard error
disp('FI values =')
disp (fi_list);
disp('error =')
disp(se)
